# Supplementary material for: Discovery of Boronic Acids-Based β-Lactamase Inhibitors Through In Situ Click Chemistry
Source: Int J Mol Sci. 2025 Apr 28;26(9):4182. doi: 10.3390/ijms26094182 (PMC12071365; doi:10.3390/ijms26094182)
Supplement: Supplementary file 1 [file ijms-26-04182-s001.zip]

Archive with 1 entries (1 files):
- ijms-3536564-supplementary.pdf
